# Supplementary material for: Publicly Available Datasets for Artificial Intelligence in Neurosurgery: A Systematic Review
Source: J Clin Med. 2025 Aug 11;14(16):5674. doi: 10.3390/jcm14165674 (PMC12386253; doi:10.3390/jcm14165674)
Supplement: Supplementary file 1 [file jcm-14-05674-s001.zip]

Archive with 2 entries (2 files):
- jcm-3761856-Supplemental Table 1.xlsx
- jcm-3761856-Supplemental Table 2.xlsx
