# Supplementary material for: Publicly Available Datasets for Artificial Intelligence in Neurosurgery: A Systematic Review
Source: J Clin Med. 2025 Aug 11;14(16):5674. doi: 10.3390/jcm14165674 (PMC12386253; doi:10.3390/jcm14165674)
Supplement: Supplementary file 1 [file jcm-14-05674-s001.zip › jcm-3761856-Supplemental Table 1.xlsx]

## Sheet: Sheet1
Article	PubMed ID	Title	Year Published	Subspecialty	Primary Datatype	Labeled	Label Class	Number of Patients	Sample Size	Multi-Institutional	Number of Institutions	Includes Data from Non-Tertiary Academic Center	Includes Trained Model	Inference Class of Baseline Model	Model Used	Model Externally Validated	Model and Code Publically Available	Public Application Available	Included Performance Metrics	Number of Citations	Supervised or Unsupervised Learning
https://pubmed.ncbi.nlm.nih.gov/38909909/	38909909	Deep learning-based detection of lumbar spinal canal stenosis using convolutional neural networks	2024	Spine	xray	1	diagnosis. segmentation	150	150 patients and 700 images (500 images derived from the first 125 cases were used for internal validation, and 100 images from the subsequent 25 cases were used for external validation. Additionally, 100 images from other hospitals were used for extra external validation)	1	3	Unknown	1	diagnosis	cnn	1	0	0	sensitivity, specificity, positive predictive value, negative predictive value, positive likelihood ratio, and negative likelihood ratio, the area under curve (AUC), accuracy, correlation coefficient.	1	supervised
https://pubmed.ncbi.nlm.nih.gov/36365886/	36365886	Application of Deep Convolutional Neural Networks in the Diagnosis of Osteoporosis	2022	Spine	ct	1	diagnosis	100	100 patients and 400 images	0	1	0	1	diagnosis	cnn	0	1	1	accuracy, sensitivity, specificity, and area under the ROC curve (AUC).	4	supervised
https://pmc.ncbi.nlm.nih.gov/articles/PMC10243337/#acm213996-sec-0190	37082799	Lumbar spine segmentation method based on deep learning	2023	Spine	ct	1	segmentation	Unknown	A total of 400 samples are utilized for training and 100 samples are utilized for testing out of 156 CT samples from VerSe 2020 and 500 samples of CT from own hospital. No information on # of patients.	1	Unknown	0	1	detection and localization. segmentation	segmentation	1	0	0	dice similarity coefficient (DSC), false negative dice (FND), false positive dice (FPD), maximum symmetric surface distance (MSD), and average symmetric surface distance (ASD).	20	supervised
https://pubmed.ncbi.nlm.nih.gov/37167980/	37167980	Cervical spine fracture detection in computed tomography using convolutional neural networks	2023	Spine	mri	1	diagnosis	Unknown	uses proprietary (195 CT Scans) and public data (129 CT Scans) from VerSe 2019 and VerSe 2020	1	Unknown	0	1	segmentation	segmentation	1	0	0	Dice score, true or false positive rate, fracture prediction confidence score.	10	supervised
https://pubmed.ncbi.nlm.nih.gov/36943484/	36943484	Deep learning-based high-accuracy detection for lumbar and cervical degenerative disease on T2-weighted MR images	2023	Spine	mri	1	segmentation	804	804 patients and 2497 lumbar degenerative discs. 200 patients and 607 labeled cervical degenerative regions.	1	3	Unknown	1	diagnosis	cnn	1	0	0	free-response receiver operating characteristic (fROC) curve, precision–recall (PR) curve, precision (true positives, false positives, false negatives), recall, and F1-score.	11	supervised
https://pmc.ncbi.nlm.nih.gov/articles/PMC11176335/	38871800	A high-quality dataset featuring classified and annotated cervical spine X-ray atlas	2024	Spine	xray	1	detection and localization	4963	4963 individuals and 9926 scans	0	1	0	0	/		0	0	0		3	supervised
https://pubmed.ncbi.nlm.nih.gov/33434133/	33434133	Deep Learning for Accelerometric Data Assessment and Ataxic Gait Monitoring	2021	Spine	sensor	1	diagnosis	35	860 signal segments of 16 ataxic patients and 19 control patients	0	1	0	1	diagnosis	cnn	0	0	0	receiver operating characteristic (ROC), number of true-negative (TN), false-positive (FP), true-positive (TP) and false-negative (FN).	28	supervised
https://pmc.ncbi.nlm.nih.gov/articles/PMC8823454/	35146432	Vertebral Deformity Measurements at MRI, CT, and Radiography Using Deep Learning	2021	Spine	mri. ct. xray	1	detection and localization	Unknown	898 MR, 110 CT, and 387 radiographic imaging (1395 total data points). No information on total # of individuals.	1	Unknown	0	1	detection and localization. diagnosis	segmentation	1	1	1	network evaluation time, section selection, and vertebral body detection accuracy.	24	supervised
https://pubmed.ncbi.nlm.nih.gov/36316387/	36316387	Artificial intelligence used to diagnose osteoporosis from risk factors in clinical data and proposing sports protocols	2022	Spine	clinical data	1	diagnosis	1224	1224 individuals; 19 input features for each woman and 17 input features for each man	0	1	0	1	intervention. diagnosis	linear	0	0	0	AUC, accuracy, precision, sensitivity, specificity, F-score	29	supervised
https://pmc.ncbi.nlm.nih.gov/articles/PMC8790180/#s5	35095454	Deep-Learning-Based Cerebral Artery Semantic Segmentation in Neurosurgical Operating Microscope Vision Using Indocyanine Green Fluorescence Videoangiography	2022	Vascular	video	1	segmentation	92	92 patients and 42281 video frames(unaugmented)	1	2	0	1	segmentation	segmentation	0	0	0	Dice Score, IoU, pixel accuracy	9	supervised
https://pmc.ncbi.nlm.nih.gov/articles/PMC9087032/#s2	35558524	Image Quality Control in Lumbar Spine Radiography Using Enhanced U-Net Neural Networks	2022	Spine	xray	1	segmentation	1389	The training set consisted of 1,070 patients (800,798, and 623 images for the anteroposterior, lateral, and oblique position, respectively) and the validation set included 319 patients (200, 205, and 156 images for the anteroposterior, lateral, and oblique position, respectively).	0	1	0	1	segmentation. detection and localization	segmentation	0	0	0	accuracy, sensitivity, specificity, dice similarity coefficient	7	supervised
https://pmc.ncbi.nlm.nih.gov/articles/PMC11117576/#notes4	38790348	Deep Learning Method for Precise Landmark Identification and Structural Assessment of Whole-Spine Radiographs	2024	Spine	xray	1	detection and localization	1707	857 female and 850 male patients; 1017 radiographs	1	4	0	1	detection and localization. measurement	cnn	1	0	0	accuracy, Intraclass Correlation Coefficient, parameter error, correlation analysis (R value), and Wilcoxon signed-rank test.	1	supervised
https://pubmed.ncbi.nlm.nih.gov/35351645/	35351645	Improving Surgical Triage in Spine Clinic: Predicting Likelihood of Surgery Using Machine Learning	2022	Spine	clinical data. mri	1	intervention	1663	1663 patients	0	1	0	1	intervention	transformer	0	0	0	Receiver operating characteristic (ROC) curve, AUC, maximum positive predictive value (PPV), and maximum negative predictive value (NPV).	17	supervised
https://pubmed.ncbi.nlm.nih.gov/37562802/	37562802	Automated Brain Tumor Detection and Segmentation for Treatment Response Assessment Using Amino Acid PET	2023	Tumor	pet	1	segmentation	555	699 18F-FET PET scans from 555 patients	0	1	0	1	segmentation. diagnosis. detection and localization	segmentation	0	1	0	F1 score, sensitivity, positive predictive value, volume, Dice similarity coefficient (DSC)	16	supervised
https://pmc.ncbi.nlm.nih.gov/articles/PMC10669780/#notes4	38002457	SpineHRformer: A Transformer-Based Deep Learning Model for Automatic Spine Deformity Assessment with Prospective Validation	2023	Spine	xray	1	detection and localization	1934	1934 X-ray images and 1934 patients	1	2	0	1	detection and localization. grading	cnn	1	0	0	mean Euclidean distance (MED), Pearson correlation coefficient (r-value), linear regression analysis	8	supervised
https://pmc.ncbi.nlm.nih.gov/articles/PMC10518918/	37749583	Automatic evaluation of atlantoaxial subluxation in rheumatoid arthritis by a deep learning model	2023	Spine	xray	1	detection and localization	906	4691 X-ray images of the cervical spine of the 906 patients with RA.	0	1	0	1	detection and localization	cnn	0	1	0	ADI and SAC assessed by the model compared to those by the two clinicians, sensitivity, and specificity	6	supervised
https://pmc.ncbi.nlm.nih.gov/articles/PMC7735442/	33298549	Feasibility of Deep Learning Algorithms for Reporting in Routine Spine Magnetic Resonance Imaging	2020	Spine	mri	1	segmentation. diagnosis. grading	3560	lumbar MRI scans from 3560 patients, constituting a total of 17 800 levels.	1	168	0	1	diagnosis. segmentation	non-transformer nlp	1	0	0	accuracy, sensitivity, and specificity	44	supervised
https://pubmed.ncbi.nlm.nih.gov/35600347/	35600347	Deep Learning Model for Classifying Metastatic Epidural Spinal Cord Compression on MRI	2022	Spine	mri	1	grading	174	174 subjects with 239 MRI samples	1	2	0	1	detection and localization. grading	cnn	0	1	0	Gwet’s kappa, sensitivity, specificity	21	supervised
https://pubmed.ncbi.nlm.nih.gov/32730939/	32730939	Deep learning of lumbar spine X-ray for osteopenia and osteoporosis screening: A multicenter retrospective cohort study	2020	Spine	xray	1	grading	808	808 subjects; 1616 images	1	3	0	1	diagnosis	cnn	1	1	0	AUC, sensitivity, specificity, PPV, NPV, PLI	127	supervised
https://pubmed.ncbi.nlm.nih.gov/39984475/	39984475	A comprehensive dataset of germinoma on MRI/CT with clinical and radiomic data	2025	Tumor	ct. mri. clinical data	1	segmentation	65	65 patients; 113 samples	1	2	0	0	/		0	0	0		0	supervised
https://pmc.ncbi.nlm.nih.gov/articles/PMC11659285/#sec6	39712220	Deep learning models for MRI-based clinical decision support in cervical spine degenerative diseases	2024	Spine	mri	1	intervention	189	756 MR images from 189 patients	0	1	0	1	detection and localization. diagnosis	cnn	0	1	0	Cohen’s Kappa value (consistency)	0	supervised
https://pubmed.ncbi.nlm.nih.gov/38367024/	38367024	Deep learning algorithm for automatically measuring Cobb angle in patients with idiopathic scoliosis	2024	Spine	xray	1	grading	297	297 images	0	1	0	1	diagnosis. detection and localization	cnn	0	0	0	Concordance - the positions of the Cobb angles were initially compared based on the apex location to assess the similarities between the model and observer measurements; Intraclass correlation coefficient, Pearson correlation coefficient.	5	supervised
https://pubmed.ncbi.nlm.nih.gov/37797840/	37797840	Differentiating spinal pathologies by deep learning approach	2024	Spine	clinical data. mri	1	segmentation	231	231 patients	0	1	0	1	diagnosis	cnn	0	0	0	accuracy, F1 score, precision, recall, and area under the receiver operating characteristic curve (AUC).	11	supervised
https://pubmed.ncbi.nlm.nih.gov/35149938/	35149938	Automating Scoliosis Measurements in Radiographic Studies with Machine Learning: Comparing Artificial Intelligence and Clinical Reports (stopped here)	2024	Spine	xray	1	segmentation	2150	2150 radiographs	0	1	0	1	detection and localization. measurement	cnn	0	1	1	IoU score, Dice similarity coefficient, normalized mean distance from the vertebrae box center, and percentage of vertebrae detected.	26	supervised
https://pmc.ncbi.nlm.nih.gov/articles/PMC10525210/#notes3	37760882	ASNET: A Novel AI Framework for Accurate Ankylosing Spondylitis Diagnosis from MRI	2023	Spine	mri	1	diagnosis	821	For the axial dataset, 527 individuals, 260 with AS and 267 from the healthy control group. MRIs from 821 participants: 152 with AS and 669 from the healthy control group. Coronal images from 668 participants: 340 with AS and 328 from the healthy control group	0	1	0	1	diagnosis	cnn	0	0	0	accuracy, recall, precision, and F1-score through true negative, true positive, false positive, and false negative values.	18	supervised
https://pubmed.ncbi.nlm.nih.gov/35973284/	35973284	Residual-atrous attention network for lumbosacral plexus segmentation with MR image	2022	Spine	mri	1	segmentation	10	10 patients (a total of 236 MRI scans)	0	1	0	1	segmentation	segmentation	0	0	0	Dice coefficient (DC), intersection over union (IoU), and sensitivity (SEN)	13	supervised
https://pubmed.ncbi.nlm.nih.gov/38218442/	38218442	A Deep-Learning Model for Diagnosing Fresh Vertebral Fractures on Magnetic Resonance Images	2024	Spine	mri	1	diagnosis	716	849 STIR slices were obtained from 716 VFs patients	0	1	0	1	diagnosis	cnn	0	1	0	sensitivity, specificity, accuracy, confusion matrices, receiver operating characteristic (ROC) curves, area under the curve (AUC), kappa values.	5	supervised
https://pmc.ncbi.nlm.nih.gov/articles/PMC11251057/#Sec2	39009647	Deep learning application of vertebral compression fracture detection using mask R-CNN	2024	Spine	xray	1	detection and localization	Unknown	487 radiographs with fractures, and 141 normal radiographs	0	1	0	1	detection and localization. diagnosis. segmentation	cnn	0	0	0	true positive, true negative, false positive, false negative, accuracy, sensitivity, specificity, F1-score, mean average precision (mAP)	3	supervised
https://pmc.ncbi.nlm.nih.gov/articles/PMC10626480/#s5	37936949	Developing the surgeon-machine interface: using a novel instance-segmentation framework for intraoperative landmark labelling	2023	Vascular	video	1	detection and localization. segmentation	1	8520 frames; 1 patient (1 video)	0	1	0	1	detection and localization. segmentation	cnn	0	0	0	Accuracy and inference time, assessed using F1-score and mean Average Precision (mAP).	2	supervised
https://pubmed.ncbi.nlm.nih.gov/38059235/	38059235	Automated intracranial hemorrhage detection in traumatic brain injury using 3D CNN	2023	Trauma	ct	1	diagnosis. grading	Unknown	220 scans	0	1	0	1	detection and localization	cnn	0	0	0	accuracy, sensitivity, specificity, loss	5	supervised
https://pmc.ncbi.nlm.nih.gov/articles/PMC8702731/#s3	34955711	Automated Segmentation of Trigeminal Nerve and Cerebrovasculature in MR-Angiography Images by Deep Learning	2021	Vascular	mri	1	segmentation	50	50 subjects; 50 MRA volumes	0	1	0	1	segmentation	segmentation	0	0	0	Dice similarity coefficient, Hausdorff distance, and average surface distance error	13	supervised
https://pmc.ncbi.nlm.nih.gov/articles/PMC9603717/#S2	36303574	Efficient Quality Control with Mixed CT and CTA Datasets	2022	Trauma	ct	1	diagnosis	Unknown	848 scans	0	1	0	1	detection and localization	cnn	0	0	0	ROC curves, AUC, peformance confusion matrices, average training curves	0	supervised
https://pubmed.ncbi.nlm.nih.gov/35391772/	35391772	Automatic Localization and Brand Detection of Cervical Spine Hardware on Radiographs Using Weakly Supervised Machine Learning	2022	Spine	clinical data. xray	1	detection and localization	948	948 patients	0	1	0	1	detection and localization	cnn	0	1	0	recall (sensitivity), specificity, F1 score	9	supervised
https://pubmed.ncbi.nlm.nih.gov/34236562/	34236562	Automated Vertebral Segmentation and Measurement of Vertebral Compression Ratio Based on Deep Learning in X-Ray Images	2021	Spine	xray	1	segmentation	339	339 patients; 339 x-ray images	0	1	0	1	segmentation. measurement	cnn. segmentation	0	0	0	sensitivity, specificity, accuracy, dice similarity coefficient, TP, TN, FP, and FN values, correlational analysis	43	supervised
https://pubmed.ncbi.nlm.nih.gov/35700654/	35700654	Development of lumbar spine MRI referrals vetting models using machine learning and deep learning algorithms: Comparison models vs healthcare professionals	2022	Spine	clinical data	1	intervention	Unknown	1020 lumbar spine MRI referrals	1	2	Unknown	1	intervention	non-transformer nlp. cnn. Linear	0	0	0	accuracy, precision, recall, receiver operating characteristic curves (ROC), and the area under the curve (AUC), F1 score, kapp agreement with 95% confidence interval.	13	supervised
https://pubmed.ncbi.nlm.nih.gov/34829286/	34829286	Combined Artificial Intelligence Approaches Analyzing 1000 Conservative Patients with Back Pain—A Methodological Pathway to Predicting Treatment Efficacy and Diagnostic Groups	2021	Spine	clinical data	1	grading	1000	1000 patients	0	1	1	1	outcome. diagnosis	unsupervised learning	0	0	0	Mean correct prediction rate of the cluster group, mean, and standard deviation	3	unsupervised
https://pubmed.ncbi.nlm.nih.gov/39518425/	39518425	AI-Assisted Detection and Localization of Spinal Metastatic Lesions	2024	Spine	ct	1	segmentation	153	115 polytrauma patients + 38 patients with documented spinal metastases	0	1	0	1	detection and localization. segmentation	segmentation	0	0	0	Dice Similarity Coefficient, F-Beta Score, Panoptic Quality	0	supervised
https://pubmed.ncbi.nlm.nih.gov/35852737/	35852737	Static FET PET radiomics for the differentiation of treatment-related changes from glioma progression	2022	Tumor	pet	1	segmentation	151	151 patients	0	1	Unknown	1	outcome	linear	0	0	0	Mann–Whitney-U test, receiver operating characteristic (ROC) analysis (sensitivity, specificity), Fisher’s exact test for 2 × 2 contingency tables	15	supervised
https://pubmed.ncbi.nlm.nih.gov/35576823/	35576823	Multi-input adaptive neural network for automatic detection of cervical vertebral landmarks on X-rays	2022	Spine	xray	1	detection and localization	68	688 x-ray images; 68 patients	0	1	0	1	detection and localization	cnn	0	0	0	mean radial error (MRE), percentage of correct landmark detection located within a precision range by the successful detection rate (SDR), Symmetric mean absolute percentage (SMAPE), mean absolute error (MAE), Intraclass correlation coefficient (ICC)	12	supervised
https://pubmed.ncbi.nlm.nih.gov/38029857/	38029857	Construct validation of machine learning for accurately predicting the risk of postoperative surgical site infection following spine surgery	2024	Spine	clinical data	1	intervention	986	986 patients	0	1	0	1	outcome	linear	0	0	0	The receiver operating characteristic (ROC) curve, area under the curve (AUC) value, accuracy, sensitivity and specificity	6	supervised
https://pubmed.ncbi.nlm.nih.gov/37457807/	37457807	Diagnosis of osteoporotic vertebral compression fractures and fracture level detection using multitask learning with U-Net in lumbar spine lateral radiographs	2023	Spine	xray	1	segmentation	2273	2273 patients; 2273 radiographs	0	1	Unknown	1	segmentation. detection and localization. diagnosis	segmentation. cnn	0	0	0	accuracy, sensitivity, specificity, dice loss function, TP, FP, TN, FN, F1 score, AUROC, diagnostic odds ratio	18	supervised
https://pubmed.ncbi.nlm.nih.gov/35432510/	35432510	Diagnosis of Lumbar Spondylolisthesis Using Optimized Pretrained CNN Models	2022	Spine	xray	1	diagnosis	Unknown	299 radiographs (data augmentation used to increase size to 1000 samples)	0	1	0	1	diagnosis	cnn	0	0	0	accuracy/loss graphs, confusion matrix, precision, recall, and F1-score	18	supervised
https://pubmed.ncbi.nlm.nih.gov/37568968/	37568968	Machine Learning Approach for the Prediction of In-Hospital Mortality in Traumatic Brain Injury Using Bio-Clinical Markers at Presentation to the Emergency Department	2023	Trauma	clinical data	1	grading	922	922 patients	0	1	0	1	outcome	linear	0	0	0	AUROC curve, logarithmic loss, accuracy, sensitivity, specificity, F1 score	6	supervised
https://pubmed.ncbi.nlm.nih.gov/38611581/	37568968	Development and Validation of a Deep-Learning-Based Algorithm for Detecting and Classifying Metallic Implants in Abdominal and Spinal CT Topograms	2023	Spine	ct	1	diagnosis. grading	Unknown	2005 CT examinations (1439 abdominal CTs with AP topograms and 566 spinal CTs with lateral topograms).	1	2	0	1	intervention. segmentation	cnn	1	0	0	accuracy, IOU, sensitivity, specificity, positive predictive value, negative predictive value	0	supervised
https://pubmed.ncbi.nlm.nih.gov/33438284/	33438284	Classification of neurofibromatosis-related dystrophic or nondystrophic scoliosis based on image features using Bilateral CNN	2021	Spine	xray	1	diagnosis	525	525 patients and 1050 images	0	1	0	1	diagnosis	cnn	0	0	0	accuracy, sensitivity, specificity, PPV, NPV	19	supervised
https://pubmed.ncbi.nlm.nih.gov/37051194/	37051194	Automated detection and classification of acute vertebral body fractures using a convolutional neural network on computed tomography	2023	Spine	ct	1	detection and localization. diagnosis	1217	1217 patients	0	1	0	1	detection and localization. diagnosis	segmentation. cnn	0	0	0	sensitivity, accuracy, specificity, balanced accuracy, AUC	22	supervised
https://pubmed.ncbi.nlm.nih.gov/37673568/	37673568	Osteoporosis Prediction in Lumbar Spine X-ray Images Using the Multi-Scale Weighted Fusion Contextual Transformer Network	2023	Spine	xray	1	diagnosis	439	439 patients and 878 images	0	1	0	1	diagnosis	transformer	1	0	0	Accuracy, Sensitivity, Specificity, F1-score, PPV, NPV	4	supervised
https://pubmed.ncbi.nlm.nih.gov/37933461/	37933461	Automatic Detection and Classification of Modic Changes in MRI Images Using Deep Learning: Intelligent Assisted Diagnosis System	2023	Spine	mri	1	diagnosis. grading	140	140 patients and 280 images	0	1	0	1	diagnosis. detection and localization	cnn	0	0	0	accuracy, recall, precision, F1 scores, inter‐observer agreement and observer‐classifier agreement	3	supervised
https://pubmed.ncbi.nlm.nih.gov/34894288/	34894288	Analysis of the Paraspinal Muscle Morphology of the Lumbar Spine Using a Convolutional Neural Network (CNN)	2022	Spine	mri	1	segmentation	100	100 patients and 3650 mri slices	0	1	0	1	segmentation. diagnosis	segmentation. cnn	0	0	0	dice similarity coefficient (DSC), cross-sectional area error (CSA error), simplified Goutallier classification (SGC) system	17	supervised
https://pubmed.ncbi.nlm.nih.gov/38528514/	38528514	Landet: an efficient physics-informed deep learning approach for automatic detection of anatomical landmarks and measurement of spinopelvic alignment	2024	Spine	xray	1	detection and localization. grading	Unknown	1470 xrays	1	2	1	1	detection and localization. measurement	cnn	0	0	0	Mean Absolute Error (MAE), Standard Deviation (SD), and Pearson correlation (R)	1	supervised
https://pubmed.ncbi.nlm.nih.gov/39910567/	39910567	Development of an artificial intelligence-based application for the diagnosis of sarcopenia: a retrospective cohort study using the health examination dataset	2025	Spine	ct	1	segmentation	687	687 patients. 1850 images for segmentation model and 1161 images for diagnosis model	0	1	0	1	diagnosis. segmentation	cnn. segmentation	1	0	1	accuracy, confusion matrix	0	supervised
https://pubmed.ncbi.nlm.nih.gov/36908243/	36908243	Development and multi-institutional validation of a convolutional neural network to detect vertebral body mis-alignments in 2D x-ray setup images	2023	Spine	xray	1	detection and localization	429	429 patients, 1529 treatment fractions, and 5700 to 9372 images	1	6	Unknown	1	detection and localization. diagnosis	cnn	1	0	0	area under the curve, sensitivity at 00% specificity, sensitivity at 95% specificity	5	supervised
https://pubmed.ncbi.nlm.nih.gov/35283815/	35283815	Computer-Aided Diagnosis of Spinal Tuberculosis From CT Images Based on Deep Learning With Multimodal Feature Fusion	2022	Spine	ct. xray	1	diagnosis	197	197 patients and 3000 CT images	0	1	0	1	diagnosis	cnn	0	0	0	accuracy, AUC, specificity, and sensitivity	17	supervised
https://pubmed.ncbi.nlm.nih.gov/38974494/	38974494	Clinical prediction for surgical versus nonsurgical interventions in patients with vertebral osteomyelitis and discitis	2024	Spine	clinical data	1	intervention	1111	1111 patients	0	1	0	1	outcome	linear	0	0	0	accuracy, area under the curve (AUC), sensitivity, and specificity	0	supervised
https://pubmed.ncbi.nlm.nih.gov/39249505/	39249505	Feasibility of Deep Learning Algorithm in Diagnosing Lumbar Central Canal Stenosis Using Abdominal CT	2024	Spine	ct	1	segmentation. diagnosis	109	109 patients and 3190 ct images	0	1	0	1	segmentation. diagnosis	segmentation	0	0	0	dice similarity coefficient (DSC), intraclass correlation coefficient, sensitivity, specificity, and accuracy	0	supervised
https://pubmed.ncbi.nlm.nih.gov/35733770/	35733770	Automatic Grading of Disc Herniation, Central Canal Stenosis and Nerve Roots Compression in Lumbar Magnetic Resonance Image Diagnosis	2022	Spine	mri	1	grading	1115	1115 patients and 15254 mri	0	1	0	1	diagnosis. grading	cnn	1	0	0	precision, f1 score, accuracy, sensitivity, specificity, gwet k	26	supervised
https://pmc.ncbi.nlm.nih.gov/articles/PMC9763568/	36561215	SeUneter: Channel Attentive U-Net for Instance Segmentation of the Cervical Spine MRI Medical Image	2022	Spine	mri	1	segmentation	300	300 patients and 600 mri images	0	1	0	1	segmentation	segmentation	0	0	0	mean intersection over union(mIOU), mean dice similarity coefficient(mDSC)	13	supervised
https://pubmed.ncbi.nlm.nih.gov/35804990/	35804990	Deep Learning Model for Grading Metastatic Epidural Spinal Cord Compression on Staging CT	2022	Spine	ct	1	grading	185	185 patients and 444 CT studies	0	1	0	1	diagnosis. grading	cnn	0	1	0	kappa, sensitivity, specificity, AUC	12	supervised
https://pubmed.ncbi.nlm.nih.gov/34737066/	34737066	Ground truth generalizability affects performance of the artificial intelligence model in automated vertebral fracture detection on plain lateral radiographs of the spine	2022	Spine	xray	1	diagnosis. grading	941	941 patients;1101 VFs and 6358 normal vertebrae	0	1	Unknown	1	segmentation. diagnosis	cnn	0	0	0	accuracy, sensitivity and specificity, intra-observer reliability (kappa)	19	supervised
https://pubmed.ncbi.nlm.nih.gov/37393485/	37393485	VDVM: An Automatic Vertebrae Detection and Vertebral Segment Matching Framework for C-arm X-ray Image Identification	2023	Spine	xray	1	segmentation	Unknown	382 C-arm x-rays, 203 full length x-ray images, 21 DR images, 31 c-arm and dr images = 668 total images	1	2	0	1	detection and localization. segmentation	cnn. segmentation	0	0	0	recall, F1-Score and average precision (mAP), accuracy	1	supervised
https://www.painphysicianjournal.com/linkout?issn=&vol=25&page=587	36375192	Deep Learning Algorithm Trained on Lumbar Magnetic Resonance Imaging to Predict Outcomes of Transforaminal Epidural Steroid Injection for Chronic Lumbosacral Radicular Pain	2022	Spine	mri	1	outcome	503	503 patients and 6539 images	0	1	0	1	outcome	cnn	0	0	0	validation accuracy, validation auc	13	supervised
https://pubmed.ncbi.nlm.nih.gov/38723044/	38723044	Natural language processing augments comorbidity documentation in neurosurgical inpatient admissions	2024	Trauma	clinical data	1	diagnosis	1055	1055 patients and 1055 scans	0	1	0	1	diagnosis	linear	0	1	0	Accuracy, Area Under the Curve, Positive Predictive Value, Negative Predictive Value - random forest classifier with TF-IDF tokenization	1	supervised
https://pubmed.ncbi.nlm.nih.gov/34655442/	34655442	Decompose kV Projection Using Neural Network for Improved Motion Tracking in Paraspinal SBRT	2021	Spine	xray	1	segmentation	24	24 patients and 1573 images	0	1	0	1	detection and localization	cnn	0	0	0	mean peak signal-to-noise ratio (PSNR) and structural similarity index measure (SSIM), mean and maximum error in x and y directions	13	supervised
https://pubmed.ncbi.nlm.nih.gov/33075638/	33075638	Automatic Vertebrae Recognition from Arbitrary Spine MRI Images by a Category-Consistent Self-Calibration Detection Framework	2021	Spine	mri	1	detection and localization	Unknown	450 MRI	1	Unknown	Unknown	1	detection and localization	cnn	0	0	0	Image recognition accuracy, Identification rate (IDR), mAP75, mIoU	43	supervised
https://pmc.ncbi.nlm.nih.gov/articles/PMC11320507/#sec6	39143991	Automatic measurement of anatomical parameters of the lumbar vertebral body and the intervertebral disc on radiographs by deep learning	2024	Spine	xray	1	detection and localization	Unknown	1318 radiographs	0	1	0	1	detection and localization. measurement	cnn	0	0	0	mean absolute error (MAE), percentage of correct keypoints (PCK), intraclass correlation coefficient (ICC), regression analysis, and Bland-Altman plot	0	supervised
https://pmc.ncbi.nlm.nih.gov/articles/PMC11224749/#sec6	38955536	The Quantitative Evaluation of Automatic Segmentation in Lumbar Magnetic Resonance Images	2024	Spine	mri	1	segmentation	539	539 patients	0	1	0	1	segmentation	segmentation	0	0	0	dice coefficient score, intersection over union(IoU)	2	supervised
https://www.sciencedirect.com/science/article/pii/S0010482524003214?via%3Dihub#sec3	38422966	LumVertCancNet: A Novel 3D Lumbar Vertebral Body Cancellous Bone Location and Segmentation Method Based on Hybrid Swin-Transformer	2024	Spine	ct	1	segmentation	185	185 patients and 185 ct scans	0	1	0	1	segmentation	transformer. segmentation	0	1	0	Dice similarity coefficient (DSC), 95th percentile Hausdorff Distance (HD95) and Average Surface Distance (ASD)	4	supervised
https://pmc.ncbi.nlm.nih.gov/articles/PMC11761558/#sec2-bioengineering-12-00064	39851338	Enhanced Detection Performance of Acute Vertebral Compression Fractures Using a Hybrid Deep Learning and Traditional Quantitative Measurement Approach: Beyond the Limitations of Genant Classification	2025	Spine	ct	1	grading	589	589 patients	0	1	0	1	diagnosis. segmentation. detection and localization. measurement	cnn. segmentation	0	0	0	sensitivity, specificity, accuracy, precision, 95% confidence interval (95% CI)	0	supervised
https://pmc.ncbi.nlm.nih.gov/articles/PMC11612108/#Sec2	39621135	A Multi-scene Deep Learning Model for Automated Segmentation of Acute Vertebral Compression Fractures from Radiographs: A Multicenter Cohort Study	2024	Spine	xray	1	segmentation	2314	2314 patients and 2314 radiographs	1	5	0	1	segmentation. detection and localization	segmentation	1	0	0	area under the curve, accuracy, sensitivity, specificity	0	supervised
https://pmc.ncbi.nlm.nih.gov/articles/PMC11174662/#notes4	38894217	Cervical Spondylosis Diagnosis Based on Convolutional Neural Network with X-ray Images	2024	Spine	xray	1	diagnosis. detection and localization	295	595 patients and 1371 x-rays	0	1	0	1	diagnosis. detection and localization	cnn	0	0	0	accuracy, sensitivity, precision, f1 score	2	supervised
https://pmc.ncbi.nlm.nih.gov/articles/PMC9483078/#os13431-sec-0006	35979964	Automated Magnetic Resonance Image Segmentation of Spinal Structures at the L4‐5 Level with Deep Learning: 3D Reconstruction of Lumbar Intervertebral Foramen	2022	Spine	mri	1	segmentation	100	100 patients and 100 mri scans	0	1	0	1	segmentation	segmentation	0	0	0	dice similarity coefficient(DSC), precision, recall, segmentation time	10	supervised
https://pmc.ncbi.nlm.nih.gov/articles/PMC8208416/#s2	33651768	Can a Deep-learning Model for the Automated Detection of Vertebral Fractures Approach the Performance Level of Human Subspecialists?	2021	Spine	xray	1	grading	941	941 patients and 1101 vertebral fractures	0	1	0	1	detection and localization. diagnosis. grading	cnn	1	1	1	accuracy, sensitivity, specificity, interobserver reliability(kappa value)	74	supervised
https://pmc.ncbi.nlm.nih.gov/articles/PMC11735353/#os14280-sec-0006	39638639	Evaluating CNN Architectures for the Automated Detection and Grading of Modic Changes in MRI: A Comparative Study	2024	Spine	mri	1	diagnosis. detection and localization	139	139 patients and 360 slices and 1107MC targets	0	1	0	1	detection and localization. diagnosis. grading	cnn	0	0	0	precision, recall, f1 score, mAP50, cohen's kappa	0	supervised
https://pubmed.ncbi.nlm.nih.gov/37941120/	37941120	A Convolutional Neural Network for Automated Detection of Cervical Ossification of the Posterior Longitudinal Ligament using Magnetic Resonance Imaging	2024	Spine	mri	1	diagnosis	684	684 patients; 3896 images	0	1	0	1	diagnosis	cnn	0	0	0	receiver operating characteristic curves; accuracy, sensitivity, specificity	4	supervised
https://pubmed.ncbi.nlm.nih.gov/39049777/	39049777	Precise Localization for Anatomo-Physiological Hallmarks of the Cervical Spine by Using Neural Memory Ordinary Differential Equation​	2024	Spine	xray	1	detection and localization	723	723 patients and 14460 datapoints	0	1	0	1	detection and localization	cnn	1	1	0	precision, model parameters, floating-point operations (FLOPs)	0	supervised
https://pubmed.ncbi.nlm.nih.gov/38103686/	38103686	An Integrated Voice Recognition and Natural Language Processing Platform to Automatically Extract Thoracolumbar Injury Classification Score Features From Radiology Reports	2024	Spine	clinical data	1	grading	Unknown	1085 spine radiology reports	1	Unknown	0	1	grading. detection and localization	non-transformer nlp. Linear	0	0	1	fracture morphology feature detection, posterior legamentous complex integrity detection	4	supervised
https://pmc.ncbi.nlm.nih.gov/articles/PMC10913188/#sec6	38445256	Automated volumetric evaluation of intracranial compartments and cerebrospinal fluid distribution on emergency trauma head CT scans to quantify mass effect	2024	Trauma	ct	1	segmentation	274	274 patients and 274 CT scans	0	1	1	1	segmentation	segmentation	0	0	0	dice similarity coefficient(DSC), volumetric measurements, intraclass correlation coefficient(ICC), evaluation of images	1	supervised
https://pmc.ncbi.nlm.nih.gov/articles/PMC11780070/#Sec2	39881022	Feasibility of generating sagittal radiographs from coronal views using GAN-based deep learning framework in adolescent idiopathic scoliosis	2025	Spine	xray	1	image	3935	3935 patients and 7870 radiographs	0	1	0	1	generative	GAN	0	0	0	Intraclass correlation coefficient, correlations between parameters of real and synthetic images, mean ± standard deviation absolute errors	0	supervised
https://pubmed.ncbi.nlm.nih.gov/39761623/	39761623	Fully Automated Segmentation of Brain and Scalp Blood Vessels on Multi-Parametric Magnetic Resonance Imaging Using Multi-View Cascaded Networks	2025	Other	mri	1	segmentation	155	155 patients	0	1	0	1	segmentation	segmentation	0	1	0	precision, sensitivity, 95% Hausdorff distance(HD), dice similarity coefficient(DSC)	0	supervised
https://pmc.ncbi.nlm.nih.gov/articles/PMC9603717/#S2	36246157	Efficient Quality Control with Mixed CT and CTA Datasets	2022	Vascular	ct	1	image	Unknown	848 CT scans	0	1	0	1	detection and localization	cnn	0	0	0	cross-validation AUC and external validation AUC	0	supervised
https://pmc.ncbi.nlm.nih.gov/articles/PMC10167428/#abstract1	37179932	Deep-learning-based biomarker of spinal cartilage endplate health using ultra-short echo time magnetic resonance imaging	2023	Spine	mri	1	segmentation	83	83 subjects and 6972 UTE images	0	1	0	1	segmentation	segmentation	1	1	0	dice scores, sensitivity, specificity, bland-altman, receiver-operator characteristic analysis, signal-to-noise and contrast-to-noise ratios	11	supervised
https://pmc.ncbi.nlm.nih.gov/articles/PMC11547021/#sec2-jcm-13-06515	39518657	Machine Learning Models Leveraging Smartphone-Based Patient Mobility Data Can Accurately Predict Functional Outcomes After Spine Surgery	2024	Spine	clinical data	1	outcome	75	75 patients and 109500 datapoints (daily step count for each day over 4 years for each patient)	1	2	0	1	outcome	linear	0	0	0	accuracy, sensitivity, specificity, area under the ROC curve(AUC) - Random Forest(RF), accuracy, sensitivity, specificity, AUC - Extreme Gradient Boosting(XGBoost), accuracy, sensitivity, specificity, AUC - Logistic Regression(LR)	0	supervised
https://pmc.ncbi.nlm.nih.gov/articles/PMC10193838/#s2	37213273	Deep learning assessment compared to radiologist reporting for metastatic spinal cord compression on CT	2023	Spine	ct	1	grading	225	225 patients and 420 CT scans	1	2	0	1	grading	cnn	1	0	0	inter-rater agreement(Gwet's kappa), sensitivity, specificity, AUC	8	supervised
https://pubmed.ncbi.nlm.nih.gov/37029810/	37029810	Machine Learning to Predict Threre Types of Outcomes After Traumatic Brain Injury Using Data at Admission: A Multi-Center Study for Development and Validation	2023	Trauma	clinical data	1	grading	1200	1200 patients	1	6	0	1	outcome	linear. cnn	0	0	0	Sensitivity, positive predictive value (PPV), accuracy, F1 score, AUROC, and AUC-PR	7	supervised
https://pubmed.ncbi.nlm.nih.gov/34845751/	34845751	Institution-wide shape analysis of 3D spinal curvature and global alignment parameters	2021	Spine	xray	1	detection and localization	400	400 patients and 560 images	0	1	0	1	grading. measurement	cnn	0	0	0	pointwise mean absolute error (MAE), imbalance mean absolute difference (MAD), and imbalance concordance correlation coefficient (CCC)	5	supervised
https://pmc.ncbi.nlm.nih.gov/articles/PMC8455797/#Sec3	34236562	Automated Vertebral Segmentation and Measurement of Vertebral Compression Ratio Based on Deep Learning in X-Ray Images	2021	Spine	xray	1	segmentation	339	339 patients and 339 images	0	1	0	1	segmentation	segmentation	0	0	0	sensitivity, specificity, accuracy, dice similarity coefficient, area under the receiver operating characteristic curve, area under the precision-recall curve, correlation coefficient between manual and automated vertebral compression ratio	43	supervised
