# Supplementary material for: Publicly Available Datasets for Artificial Intelligence in Neurosurgery: A Systematic Review
Source: J Clin Med. 2025 Aug 11;14(16):5674. doi: 10.3390/jcm14165674 (PMC12386253; doi:10.3390/jcm14165674)
Supplement: Supplementary file 1 [file jcm-14-05674-s001.zip › jcm-3761856-Supplemental Table 2.xlsx]

## Sheet: Sheet1
PMID	Multi-Institutional	External Validation	Public Code	Public App	Appropriate Metric	Outcome Labels	Quality Score (0-6)
38909909	No	No	No	No	No	No	0
36365886	No	No	No	No	Yes	No	1
37082799	No	No	No	No	Yes	No	1
37167980	No	No	No	No	No	No	0
36943484	No	No	No	No	No	No	0
38871800	No	No	No	No	No	No	0
33434133	No	No	No	No	No	No	0
35146432	No	No	No	No	No	No	0
36316387	No	No	No	No	Yes	No	1
35095454	No	No	No	No	Yes	No	1
35558524	No	No	No	No	Yes	No	1
38790348	No	No	No	No	No	No	0
35351645	No	No	No	No	No	No	0
37562802	No	No	No	No	Yes	No	1
38002457	No	No	No	No	No	No	0
37749583	No	No	No	No	Yes	No	1
33298549	No	No	No	No	No	No	0
35600347	No	No	No	No	No	No	0
32730939	No	No	No	No	No	No	0
39984475	No	No	No	No	No	No	0
39712220	No	No	No	No	No	No	0
38367024	No	No	No	No	No	No	0
37797840	No	No	No	No	No	No	0
35149938	No	No	No	No	Yes	No	1
37760882	No	No	No	No	No	No	0
35973284	No	No	No	No	Yes	No	1
38218442	No	No	No	No	Yes	No	1
39009647	No	No	No	No	Yes	No	1
37936949	No	No	No	No	No	No	0
38059235	No	No	No	No	Yes	No	1
34955711	No	No	No	No	Yes	No	1
36303574	No	No	No	No	Yes	No	1
35391772	No	No	No	No	Yes	No	1
34236562	No	No	No	No	Yes	No	1
35700654	No	No	No	No	No	No	0
34829286	No	No	No	No	No	No	0
39518425	No	No	No	No	Yes	No	1
35852737	No	No	No	No	No	No	0
35576823	No	No	No	No	No	No	0
38029857	No	No	No	No	No	No	0
37457807	No	No	No	No	Yes	No	1
35432510	No	No	No	No	No	No	0
37568968	No	No	No	No	No	No	0
37568968	No	No	No	No	Yes	No	1
33438284	No	No	No	No	Yes	No	1
37051194	No	No	No	No	Yes	No	1
37673568	No	No	No	No	Yes	No	1
37933461	No	No	No	No	No	No	0
34894288	No	No	No	No	Yes	No	1
38528514	No	No	No	No	No	No	0
39910567	No	No	No	No	No	No	0
36908243	No	No	No	No	Yes	No	1
35283815	No	No	No	No	Yes	No	1
38974494	No	No	No	No	No	No	0
39249505	No	No	No	No	Yes	No	1
35733770	No	No	No	No	No	No	0
36561215	No	No	No	No	Yes	No	1
35804990	No	No	No	No	No	No	0
34737066	No	No	No	No	Yes	No	1
37393485	No	No	No	No	No	No	0
36375192	No	No	No	No	Yes	Yes	2
38723044	No	No	No	No	No	No	0
34655442	No	No	No	No	No	No	0
33075638	No	No	No	No	No	No	0
39143991	No	No	No	No	No	No	0
38955536	No	No	No	No	Yes	No	1
38422966	No	No	No	No	Yes	No	1
39851338	No	No	No	No	No	No	0
39621135	No	No	No	No	No	No	0
38894217	No	No	No	No	Yes	No	1
35979964	No	No	No	No	Yes	No	1
33651768	No	No	No	No	No	No	0
39638639	No	No	No	No	No	No	0
37941120	No	No	No	No	Yes	No	1
39049777	No	No	No	No	No	No	0
38103686	No	No	No	No	No	No	0
38445256	No	No	No	No	Yes	No	1
39881022	No	No	No	No	No	No	0
39761623	No	No	No	No	Yes	No	1
36246157	No	No	No	No	No	No	0
37179932	No	No	No	No	Yes	No	1
39518657	No	No	No	No	Yes	Yes	2
37213273	No	No	No	No	No	No	0
37029810	No	No	No	No	No	No	0
34845751	No	No	No	No	No	No	0
34236562	No	No	No	No	Yes	No	1
